# Supplementary material for: Effect of preoperative oral carbohydrate combined with postoperative early enteral nutrition on the perioperative rehabilitation of patients with colorectal cancer: a multicenter randomized controlled trial
Source: Front Nutr. 2025 Nov 28;12:1699541. doi: 10.3389/fnut.2025.1699541 (PMC12698481; doi:10.3389/fnut.2025.1699541)
Supplement: Supplementary file 1 [file Table_1.XLSX]

## Sheet: Sheet1
Detailed results of the mediated effects modeling test
Independent variable (TP)-Mediating variable (IL-6)-Dependent variable (Time to first exhaust)										Independent variable (TP)-Mediating variable (IL-6)-Dependent variable (Time to first defecation)
Group A										Group A
Model results										Model results
Day 1										Day 1
Regression models for independent and dependent variables										Regression models for independent and dependent variables
Statistical term	Effect value	SE	t	P	R²	Adjust R²	F	df		Statistical term	Effect value	SE	t	P	R²	Adjust R²	F	df
Constant	3.472	0.6187	5.611	< 0.001						Constant	3.344	0.5194	6.438	< 0.001
TP	-0.002168	0.01002	-0.2164	0.8291	0.0004681	-0.009527	0.04684	103		TP	-0.0004829	0.008527	-0.05663	0.955	3.207e-05	-0.009968	0.003207	103
Regression models for independent and mediating variables										Regression models for independent and mediating variables
Statistical term	Effect value	SE	t	P	R²	Adjust R²	F	df		Statistical term	Effect value	SE	t	P	R²	Adjust R²	F	df
Constant	47.98	11.77	4.076	< 0.001						Constant	33.47	0.8481	39.47	< 0.001
IL-6	-0.1147	0.1905	-0.6019	0.5486	0.003609	-0.006355	0.3622	103		IL-6	0.02704	0.01392	1.942	0.055	0.03634	0.0267	3.771	103
Regression model of the independent variable and mediator variable together with the dependent variable										Regression model of the independent variable and mediator variable together with the dependent variable
Statistical term	Effect value	SE	t	P	R²	Adjust R²	F	df		Statistical term	Effect value	SE	t	P	R²	Adjust R²	F	df
Constant	3.272	0.6694	4.888	< 0.001						Constant	3.602	2.125	1.695	0.0932
TP	-0.001691	0.01005	-0.1681	0.8668						TP	-0.0002742	0.00873	-0.0314	0.975
IL-6	0.004162	0.005267	0.7902	0.4313	0.006733	-0.01333	0.3355	102		IL-6	-0.007722	0.06155	-0.1254	0.9004	0.000191	-0.02001	0.009456	102
Day 3										Day 3
Regression models for independent and dependent variables										Regression models for independent and dependent variables
Statistical term	Effect value	SE	t	P	R²	Adjust R²	F	df		Statistical term	Effect value	SE	t	P	R²	Adjust R²	F	df
Constant	1.649	1.495	1.103	0.2726						Constant	5.54	2.603	2.129	< 0.05
TP	0.003519	0.02294	0.1534	0.8784	0.0002353	-0.009762	0.02353	103		TP	-0.03286	0.03994	-0.8228	0.4126	0.006724	-0.003209	0.6769	103
Regression models for independent and mediating variables										Regression models for independent and mediating variables
Statistical term	Effect value	SE	t	P	R²	Adjust R²	F	df		Statistical term	Effect value	SE	t	P	R²	Adjust R²	F	df
Constant	-11.85	28.45	-0.4166	0.6779				103		Constant	-11.85	28.45	-0.4166	0.6779
IL-6	0.6183	0.4365	1.416	0.1597	0.01967	0.009866	2.006	106		IL-6	0.6183	0.4365	1.416	0.1597	0.01967	0.009866	2.006	103
Regression model of the independent variable and mediator variable together with the dependent variable										Regression model of the independent variable and mediator variable together with the dependent variable
Statistical term	Effect value	SE	t	P	R²	Adjust R²	F	df		Statistical term	Effect value	SE	t	P	R²	Adjust R²	F	df
Constant	1.571	1.492	1.053	0.2948						Constant	5.602	2.614	2.143	< 0.05
TP	0.007578	0.0231	0.328	0.7436						TP	-0.03609	0.04048	-0.8917	0.3747
IL-6	-0.006564	0.00524	-1.253	0.2133	0.01583	-0.004048	0.7964	102		IL-6	0.005227	0.009181	0.5693	0.5704	0.009965	-0.01004	0.4983	102
Day 7										Day 7
Regression models for independent and dependent variables										Regression models for independent and dependent variables
Statistical term	Effect value	SE	t	P	R²	Adjust R²	F	df		Statistical term	Effect value	SE	t	P	R²	Adjust R²	F	df
Constant	3.086	0.5236	5.894	< 0.001						Constant	2.945	0.52	5.663	< 0.001
TP	-0.02011	0.008476	-2.373	< 0.05	0.0533	0.04383	5.63	103		TP	-0.01782	0.008419	-2.116	< 0.05	0.04286	0.03329	4.478	103
Regression models for independent and mediating variables										Regression models for independent and mediating variables
Statistical term	Effect value	SE	t	P	R²	Adjust R²	F	df		Statistical term	Effect value	SE	t	P	R²	Adjust R²	F	df
Constant	47.98	11.77	4.076	< 0.001						Constant	47.98	11.77	4.076	< 0.001
IL-6	-0.1147	0.1905	-0.6019	0.5486	0.003609	-0.006355	0.3622	103		IL-6	-0.1147	0.1905	-0.6019	0.5486	0.003609	-0.006355	0.3622	103
Regression model of the independent variable and mediator variable together with the dependent variable										Regression model of the independent variable and mediator variable together with the dependent variable
Statistical term	Effect value	SE	t	P	R²	Adjust R²	F	df		Statistical term	Effect value	SE	t	P	R²	Adjust R²	F	df
Constant	2.933	0.5668	5.175	< 0.001						Constant	2.857	0.5639	5.066	< 0.001
TP	-0.01975	0.008512	-2.32	< 0.05						TP	-0.0176	0.008469	-2.079	< 0.05
IL-6	0.003192	0.00446	0.7158	0.4758	0.05818	0.03915	3.058	102		IL-6	0.001844	0.004437	0.4155	0.6787	0.04453	0.02523	2.307	102
Group B										Group B
Model results										Model results
Day 1										Day 1
Regression models for independent and dependent variables										Regression models for independent and dependent variables
Statistical term	Effect value	SE	t	P	R²	Adjust R²	F	df		Statistical term	Effect value	SE	t	P	R²	Adjust R²	F	df
Constant	3.168	0.4179	7.579	< 0.001						Constant	5.23	0.4935	10.6	< 0.001
TP	-0.005686	0.006871	-0.8275	0.4099	0.006801	-0.003131	0.6848	102		TP	-0.006167	0.008102	-0.7611	0.4484	0.00576	-0.004183	0.5793	102
Regression models for independent and mediating variables										Regression models for independent and mediating variables
Statistical term	Effect value	SE	t	P	R²	Adjust R²	F	df		Statistical term	Effect value	SE	t	P	R²	Adjust R²	F	df
Constant	33.6	0.8373	40.12	< 0.001						Constant	33.47	0.8481	39.47	< 0.001
IL-6	0.02502	0.01377	1.817	0.0722	0.03197	0.02229	3.303	102		IL-6	0.02704	0.01392	1.942	0.055	0.03634	0.0267	3.771	102
Regression model of the independent variable and mediator variable together with the dependent variable										Regression model of the independent variable and mediator variable together with the dependent variable
Statistical term	Effect value	SE	t	P	R²	Adjust R²	F	df		Statistical term	Effect value	SE	t	P	R²	Adjust R²	F	101
Constant	3.553	1.736	2.046	< 0.05						Constant	9.544	1.969	4.846	< 0.001
TP	-0.005399	0.007017	-0.7694	0.4435						TP	-0.002682	0.008089	-0.3316	0.7409
IL-6	-0.01146	0.05015	-0.2286	0.8197	0.007325	-0.01273	0.3653	101		IL-6	-0.1289	0.05703	-2.26	< 0.05	0.05452	0.03542	2.855	109
Day 3										Day 3
Regression models for independent and dependent variables										Regression models for independent and dependent variables
Statistical term	Effect value	SE	t	P	R²	Adjust R²	F	df		Statistical term	Effect value	SE	t	P	R²	Adjust R²	F	df
Constant	2.061	1.417	1.455	0.1489						Constant	7.656	2.293	3.338	< 0.01
TP	0.002627	0.02174	0.1208	0.9041	0.000146	-0.009853	0.0146	102		TP	-0.03898	0.03519	-1.108	0.2706	0.01212	0.002245	1.227	102
Regression models for independent and mediating variables										Regression models for independent and mediating variables
Statistical term	Effect value	SE	t	P	R²	Adjust R²	F	df		Statistical term	Effect value	SE	t	P	R²	Adjust R²	F	df
Constant	-11.85	28.45	-0.4166	0.6779						Constant	-11.85	28.45	-0.4166	0.6779
IL-6	0.6183	0.4365	1.416	0.1597	0.01967	0.009866	2.006	102		IL-6	0.6183	0.4365	1.416	0.1597	0.01967	0.009866	2.006	102
Regression model of the independent variable and mediator variable together with the dependent variable										Regression model of the independent variable and mediator variable together with the dependent variable
Statistical term	Effect value	SE	t	P	R²	Adjust R²	F	df		Statistical term	Effect value	SE	t	P	R²	Adjust R²	F	df
Constant	1.97	1.408	1.399	0.1649						Constant	7.725	2.301	3.358	< 0.01
TP	0.007353	0.0218	0.3372	0.7367						TP	-0.0426	0.03563	-1.196	0.2346
IL-6	-0.007644	0.004946	-1.546	0.1254	0.0237	0.00398	1.202	101		IL-6	0.005848	0.008081	0.7237	0.4709	0.01732	-0.002529	0.8726	101
Day 7										Day 7
Regression models for independent and dependent variables										Regression models for independent and dependent variables
Statistical term	Effect value	SE	t	P	R²	Adjust R²	F	df		Statistical term	Effect value	SE	t	P	R²	Adjust R²	F	df
Constant	2.503	0.7402	3.381	< 0.01						Constant	3.824	0.8624	4.435	< 0.001
TP	0.003249	0.01198	0.2711	0.7869	0.0007343	-0.009258	0.07349	102		TP	0.01945	0.01396	1.393	0.1666	0.01904	0.009235	1.941	102
Regression models for independent and mediating variables										Regression models for independent and mediating variables
Statistical term	Effect value	SE	t	P	R²	Adjust R²	F	df		Statistical term	Effect value	SE	t	P	R²	Adjust R²	F	df
Constant	47.98	11.77	4.076	< 0.001						Constant	47.98	11.77	4.076	< 0.001
IL-6	-0.1147	0.1905	-0.6019	0.5486	0.003609	-0.006355	0.3622	102		IL-6	-0.1147	0.1905	-0.6019	0.5486	0.003609	-0.006355	0.3622	102
Regression model of the independent variable and mediator variable together with the dependent variable										Regression model of the independent variable and mediator variable together with the dependent variable
Statistical term	Effect value	SE	t	P	R²	Adjust R²	F	df		Statistical term	Effect value	SE	t	P	R²	Adjust R²	F	df
Constant	2.872	0.7974	3.601	< 0.001						Constant	3.661	0.935	3.916	< 0.001
TP	0.002367	0.01198	0.1976	0.8437						TP	0.01984	0.01404	1.413	0.1608
IL-6	-0.007691	0.006274	-1.226	0.2232	0.01568	-0.00421	0.7883	101		IL-6	0.003397	0.007356	0.4617	0.6453	0.02115	0.001378	1.07	101
Group C										Group C
Model results										Model results
Day 1										Day 1
Regression models for independent and dependent variables										Regression models for independent and dependent variables
Statistical term	Effect value	SE	t	P	R²	Adjust R²	F	df		Statistical term	Effect value	SE	t	P	R²	Adjust R²	F	df
Constant	2.304	0.2609	8.832	< 0.001						Constant	3.437	0.3831	8.972	< 0.001
TP	-0.001123	0.004283	-0.2622	0.7937	0.0006868	-0.009306	0.06872	110		TP	0.001038	0.006289	0.165	0.8693	0.0002721	-0.009725	0.02722	110
Regression models for independent and mediating variables										Regression models for independent and mediating variables
Statistical term	Effect value	SE	t	P	R²	Adjust R²	F	df		Statistical term	Effect value	SE	t	P	R²	Adjust R²	F	df
Constant	33.47	0.8481	39.47	< 0.001						Constant	33.47	0.8481	39.47	< 0.001
IL-6	0.02704	0.01392	1.942	0.055	0.03634	0.0267	3.771	110		IL-6	0.02704	0.01392	1.942	0.055	0.03634	0.0267	3.771	110
Regression model of the independent variable and mediator variable together with the dependent variable										Regression model of the independent variable and mediator variable together with the dependent variable
Statistical term	Effect value	SE	t	P	R²	Adjust R²	F	df		Statistical term	Effect value	SE	t	P	R²	Adjust R²	F	df
Constant	2.297	1.068	2.151	< 0.05						Constant	3.454	1.568	2.203	< 0.05
TP	-0.001129	0.004385	-0.2575	0.7974						TP	0.001051	0.006439	0.1632	0.8707
IL-6	0.0002271	0.03092	0.007344	0.9942	0.0006873	-0.0195	0.03405	109		IL-6	-0.0004891	0.0454	-0.01077	0.9914	0.0002733	-0.01992	0.01353	109
Day 3										Day 3
Regression models for independent and dependent variables										Regression models for independent and dependent variables
Statistical term	Effect value	SE	t	P	R²	Adjust R²	F	df		Statistical term	Effect value	SE	t	P	R²	Adjust R²	F	df
Constant	1.649	1.495	1.103	0.2726						Constant	1.811	1.818	0.9966	0.3214
TP	0.003519	0.02294	0.1534	0.8784	0.0002353	-0.009762	0.02353	110		TP	0.0234	0.02789	0.8388	0.4036	0.006987	-0.002943	0.7036	110
Regression models for independent and mediating variables										Regression models for independent and mediating variables
Statistical term	Effect value	SE	t	P	R²	Adjust R²	F	df		Statistical term	Effect value	SE	t	P	R²	Adjust R²	F	df
Constant	-11.85	28.45	-0.4166	0.6779						Constant	-11.85	28.45	-0.4166	0.6779
IL-6	0.6183	0.4365	1.416	0.1597	0.01967	0.009866	2.006	110		IL-6	0.6183	0.4365	1.416	0.1597	0.01967	0.009866	2.006	110
Regression model of the independent variable and mediator variable together with the dependent variable										Regression model of the independent variable and mediator variable together with the dependent variable
Statistical term	Effect value	SE	t	P	R²	Adjust R²	F	df		Statistical term	Effect value	SE	t	P	R²	Adjust R²	F	df
Constant	1.571	1.492	1.053	0.2948						Constant	1.786	1.827	0.9774	0.3307
TP	0.007578	0.0231	0.328	0.7436						TP	0.02471	0.0283	0.8734	0.3846
IL-6	-0.006564	0.00524	-1.253	0.2133	0.01583	-0.004048	0.7964	109		IL-6	-0.002132	0.006418	-0.3322	0.7404	0.008093	-0.01195	0.4039	109
Day 7										Day 7
Regression models for independent and dependent variables										Regression models for independent and dependent variables
Statistical term	Effect value	SE	t	P	R²	Adjust R²	F	df		Statistical term	Effect value	SE	t	P	R²	Adjust R²	F	df
Constant	2.737	0.7163	3.82	< 0.001						Constant	3.472	0.6187	5.611	< 0.001
TP	-0.01575	0.0127	-1.24	0.2179	0.01514	0.005294	1.538	110		TP	-0.002168	0.01002	-0.2164	0.8291	0.0004681	-0.009527	0.04684	110
Regression models for independent and mediating variables										Regression models for independent and mediating variables
Statistical term	Effect value	SE	t	P	R²	Adjust R²	F	df		Statistical term	Effect value	SE	t	P	R²	Adjust R²	F	df
Constant	20.39	4.363	4.675	< 0.001						Constant	47.98	11.77	4.076	< 0.001
IL-6	0.08833	0.07737	1.142	0.2563	0.01287	0.002997	1.304	110		IL-6	-0.1147	0.1905	-0.6019	0.5486	0.003609	-0.006355	0.3622	110
Regression model of the independent variable and mediator variable together with the dependent variable										Regression model of the independent variable and mediator variable together with the dependent variable
Statistical term	Effect value	SE	t	P	R²	Adjust R²	F	df		Statistical term	Effect value	SE	t	P	R²	Adjust R²	F	df
Constant	2.39	0.7904	3.024	< 0.01						Constant	3.272	0.6694	4.888	< 0.001
TP	-0.01725	0.01278	-1.35	0.1802						TP	-0.001691	0.01005	-0.1681	0.8668
IL-6	0.01698	0.01641	1.034	0.3035	0.02567	0.005989	1.304	109		IL-6	0.004162	0.005267	0.7902	0.4313	0.006733	-0.01333	0.3355	109
Methodology
Software: R (4.2.1) version
R package: mediation [4.5.0]
Process.
- Use mediation package to analyze the cleaned data for mediation effects.
Additional Notes.
- Bootstrap type: Percentile Bootstrap method
- Sample size: 1000
- Seed number: 2024
The mediated effects analysis involves three linear regression models: the total effect corresponds to the value of c, the indirect effect corresponds to the value of a*b, and the direct effect corresponds to the value of c'.
1. regression analysis of the independent and dependent variables in order to obtain the value of c for the total effect.
2. regression analysis of the independent variable and the mediator variable in order to obtain the process value of the intermediate effect a.
3. regression analysis of the independent, mediator and dependent variables to obtain the value of the direct effect c' and the process value of the intermediate effect b.
